# Supplementary material for: Reducing Cognitive Load and Improving Warfighter Problem Solving With Intelligent Virtual Assistants
Source: Front Psychol. 2020 Nov 17;11:554706. doi: 10.3389/fpsyg.2020.554706 (PMC7705099; doi:10.3389/fpsyg.2020.554706)
Supplement: Supplementary file 2 [file Data_Sheet_1.CSV]

ParticipantID	FirstCondition	SecondCondition	ThirdCondition	Score_Control	Score_Voice	Score_Embodied	Score_First	Score_Second	Score_Third	TLX_Control	TLX_Voice	TLX_Embodied	TLX_First	TLX_Second	TLX_Third	SocialPresence_Voice	SocialPresence_Embodied	SocialRichness_Voice	SocialRichness_Embodied	MentalScore_Control	MentalScore_Voice	MentalScore_Embodied	PhysicalScore_Control	PhysicalScore_Voice	PhysicalScore_Embodied	TemporalScore_Control	TemporalScore_Voice	TemporalScore_Embodied	PerformanceScore_Control	PerformanceScore_Voice	PerformanceScore_Embodied	EffortScore_Control	EffortScore_Voice	EffortScore_Embodied	FrustrationScore_Control	FrustrationScore_Voice	FrustrationScore_Embodied	MentalWeight_Control	MentalWeight_Voice	MentalWeight_Embodied	PhysicalWeight_Control	PhysicalWeight_Voice	PhysicalWeight_Embodied	TemporalWeight_Control	TemporalWeight_Voice	TemporalWeight_Embodied	PerformanceWeight_Control	PerformanceWeight_Voice	PerformanceWeight_Embodied
1	1	2	3	-94	-54	-42	-94	-54	-42	0	4.666666667	2	0	4.666666667	2	4.666666667	6.166666667	4.571428571	5	0	0	0	0	0	0	0	5	5	0	0	0	0	5	0	0	10	10	4	2	2	1	0	0	5	4	4	3	2	3
2	1	3	2	-88	-42	-60	-88	-60	-42	14	16.33333333	12.33333333	14	12.33333333	16.33333333	3.333333333	3.166666667	4.571428571	4.428571429	10	10	5	25	15	15	25	15	10	10	15	10	10	15	10	10	25	20	3	2	2	1	2	3	3	3	2	3	3	1
7	1	2	3	-94	-74	-40	-94	-74	-40	15	45.66666667	48.66666667	15	45.66666667	48.66666667	4.833333333	5.666666667	4.428571429	5.142857143	55	55	45	45	45	55	10	55	45	5	30	30	0	45	60	0	45	75	2	4	2	1	0	1	5	3	1	4	4	5
8	1	3	2	-72	-32	-48	-72	-48	-32	21.33333333	31	26.66666667	21.33333333	26.66666667	31	2.5	5.666666667	3.428571429	5.714285714	15	20	25	0	0	0	25	35	20	15	10	0	35	15	25	0	60	55	5	5	5	1	0	0	3	2	3	2	1	2
13	1	2	3	-66	-30	-24	-66	-30	-24	13.66666667	21	17	13.66666667	21	17	1.666666667	3	3.571428571	2.857142857	10	10	10	25	15	20	10	10	10	5	40	5	5	30	10	25	35	30	0	2	0	5	3	5	2	4	3	3	2	1
14	1	3	2	-64	-48	-50	-64	-50	-48	4	7.333333333	5.333333333	4	5.333333333	7.333333333	4.5	4.333333333	3	4.285714286	10	10	0	0	10	10	5	10	15	0	0	0	0	10	10	10	20	35	5	4	5	1	1	1	2	2	2	3	4	3
19	1	2	3	-90	-78	-74	-90	-78	-74	23	17.66666667	18	23	17.66666667	18	3.666666667	4	3.285714286	3.285714286	30	5	5	60	65	65	5	0	0	0	15	35	55	65	15	5	5	10	5	5	5	2	1	2	4	4	3	3	3	2
20	1	3	2	-68	-18	-46	-68	-46	-18	12.33333333	3.666666667	2.333333333	12.33333333	2.333333333	3.666666667	4.166666667	3.333333333	3	5.857142857	20	5	5	20	5	5	0	0	0	10	5	0	15	5	5	0	0	0	4	4	4	1	1	1	3	4	3	4	4	5
26	1	2	3	-62	-54	-52	-62	-54	-52	8.666666667	34.33333333	37.33333333	8.666666667	34.33333333	37.33333333	3.333333333	4.166666667	4.428571429	4.428571429	20	55	55	5	5	5	0	5	0	0	70	100	10	25	60	0	5	5	5	5	4	0	0	0	2	2	3	2	2	2
27	1	3	2	-64	-16	-18	-64	-18	-16	65.33333333	61.66666667	50	65.33333333	50	61.66666667	4.5	4.833333333	6.428571429	5.428571429	90	60	65	5	10	10	20	0	15	65	90	80	90	75	65	35	0	20	3	4	3	0	1	0	3	2	3	2	5	4
32	1	2	3	-78	-74	-78	-78	-74	-78	34.33333333	21.66666667	9.666666667	34.33333333	21.66666667	9.666666667	4.333333333	3.666666667	4.428571429	4.571428571	70	30	5	0	0	0	0	0	0	20	25	20	25	20	10	5	10	10	5	5	5	0	0	1	2	1	0	3	3	3
3	2	1	3	-66	-74	-54	-74	-66	-54	3.333333333	3	1.333333333	3	3.333333333	1.333333333	4.833333333	6.333333333	5	5.571428571	5	5	5	5	0	0	0	0	0	10	5	0	0	5	0	0	0	0	5	3	4	1	2	2	4	4	5	2	5	3
10	2	3	1	-66	-76	-66	-76	-66	-66	69.33333333	76.33333333	74.66666667	76.33333333	74.66666667	69.33333333	5.666666667	4	3.571428571	3.714285714	60	70	70	80	80	80	60	50	60	90	90	90	60	65	60	60	85	80	1	0	0	4	5	5	0	1	1	2	2	2
15	2	1	3	-66	-62	-62	-62	-66	-62	30.66666667	57.66666667	34.66666667	57.66666667	30.66666667	34.66666667	3.333333333	5.833333333	3.142857143	4.571428571	40	85	30	40	35	40	0	0	0	0	0	0	35	70	40	0	30	35	5	5	3	3	2	4	0	0	0	2	1	1
16	2	3	1	-8	-18	-12	-18	-12	-8	15	14.33333333	13.33333333	14.33333333	13.33333333	15	3.333333333	5.333333333	4.857142857	5	35	30	25	5	5	5	10	10	10	5	5	5	10	10	15	0	0	5	5	5	5	0	0	0	1	3	1	2	3	3
21	2	1	3	-66	-60	-72	-60	-66	-72	23.33333333	20.33333333	17	20.33333333	23.33333333	17	3	4.833333333	4.285714286	4.428571429	30	35	20	30	55	30	15	10	5	20	5	20	30	25	30	30	15	5	2	0	4	1	3	1	4	4	5	4	3	3
22	2	3	1	-88	-82	-82	-82	-82	-88	32.33333333	57	50	57	50	32.33333333	4.333333333	5.166666667	5.142857143	5	75	65	65	35	35	30	25	5	30	0	95	95	5	35	30	0	0	5	4	2	3	4	3	4	1	1	1	2	5	3
25	2	1	3	-72	-70	-64	-70	-72	-64	19.66666667	9	6.333333333	9	19.66666667	6.333333333	3.166666667	6.166666667	4	5.285714286	0	15	10	5	20	10	0	0	5	80	0	5	10	5	5	0	5	0	2	5	3	1	2	1	4	3	3	3	1	5
28	2	1	3	-58	-62	-54	-62	-58	-54	18	32	30.33333333	32	18	30.33333333	4.833333333	6	5.571428571	3.285714286	60	70	65	5	5	5	0	5	0	10	5	10	20	55	30	15	20	30	3	5	5	0	0	0	5	3	3	4	4	4
29	2	3	1	-56	-42	-38	-42	-38	-56	2.666666667	21.33333333	2.333333333	21.33333333	2.333333333	2.666666667	3.666666667	5	4.285714286	4.714285714	0	30	5	0	30	5	0	25	0	0	5	0	10	0	5	0	5	10	2	4	2	1	4	1	5	3	5	3	1	3
34	2	1	3	-54	-54	-44	-54	-54	-44	39.33333333	40.66666667	43.66666667	40.66666667	39.33333333	43.66666667	5.166666667	3.5	5	3.714285714	30	55	60	10	10	15	20	20	30	45	35	40	60	50	40	0	25	10	4	4	5	1	0	1	2	2	2	4	5	3
35	2	3	1	-34	-50	-34	-50	-34	-34	15.66666667	20	20.33333333	20	20.33333333	15.66666667	3.166666667	3.166666667	4.571428571	3.571428571	10	25	15	10	15	10	15	5	15	25	30	25	25	25	30	15	10	25	5	3	4	1	0	1	2	2	2	4	5	5
5	3	1	2	-64	-60	-72	-72	-64	-60	41.33333333	46	39.66666667	39.66666667	41.33333333	46	2.5	3.666666667	4	5.571428571	55	60	25	5	5	0	25	20	20	100	50	100	30	50	20	15	20	55	3	3	4	1	0	0	4	2	4	2	4	3
6	3	2	1	-38	-36	-40	-40	-36	-38	3	19.33333333	17	17	19.33333333	3	2.333333333	3.833333333	1.571428571	4.571428571	5	25	25	0	10	20	0	5	15	0	15	10	5	25	15	0	5	35	4	4	4	1	1	1	2	2	2	3	3	3
11	3	1	2	-82	-50	-80	-80	-82	-50	10	20.33333333	25.66666667	25.66666667	10	20.33333333	3.166666667	6	4	5.428571429	10	25	45	5	5	20	15	10	35	5	25	10	20	20	15	0	10	5	4	3	5	2	1	2	1	2	1	5	5	4
12	3	2	1	-78	-78	-74	-74	-78	-78	36.66666667	44.33333333	47	47	44.33333333	36.66666667	3.333333333	3.166666667	4.571428571	4.571428571	30	50	50	0	0	0	0	0	20	100	100	100	0	5	5	0	0	0	5	5	5	1	1	1	2	2	2	4	4	4
17	3	1	2	-38	-28	-16	-16	-38	-28	31.33333333	28.33333333	32	32	31.33333333	28.33333333	3.5	4.333333333	4.285714286	4.857142857	60	55	55	10	15	10	0	0	5	5	10	10	60	40	60	5	5	5	4	4	3	2	2	2	0	0	0	5	5	5
18	3	2	1	-94	-94	-84	-84	-94	-94	37	41.66666667	44.66666667	44.66666667	41.66666667	37	1	2.833333333	1.857142857	1.285714286	5	5	15	45	55	65	5	25	10	95	85	90	10	25	5	5	50	5	1	4	4	5	5	5	4	1	0	3	3	3
23	3	1	2	-54	-48	-50	-50	-54	-48	6	5	14	14	6	5	2.333333333	3.166666667	2.857142857	4	5	5	15	5	5	5	5	5	15	10	5	15	5	5	10	5	10	10	5	5	5	2	2	0	4	4	4	3	3	3
24	3	2	1	-24	-12	-28	-28	-12	-24	6.666666667	16	18.33333333	18.33333333	16	6.666666667	4.166666667	5.666666667	3.571428571	4.571428571	10	25	40	10	20	5	5	10	10	5	5	5	5	15	15	0	0	5	4	5	4	1	1	1	5	4	4	2	2	2
30	3	1	2	-62	-54	-68	-68	-62	-54	24	26	13.66666667	13.66666667	24	26	2.833333333	4.5	3.714285714	4.714285714	10	15	10	0	0	0	65	60	30	10	0	10	10	0	5	0	45	20	5	5	4	1	0	1	4	3	4	3	2	3
31	3	2	1	-38	-32	-38	-38	-32	-38	43	59.66666667	40.33333333	40.33333333	59.66666667	43	3.833333333	5	4	4.857142857	10	60	75	10	10	15	15	15	30	95	90	5	25	70	80	0	5	0	3	2	4	1	3	3	2	1	0	5	5	4
36	3	1	2	-64	-38	-70	-70	-64	-38	56	48.66666667	43.33333333	43.33333333	56	48.66666667	1.333333333	5.166666667	2.571428571	4.428571429	10	35	10	60	10	25	0	0	0	100	100	100	35	40	30	0	0	10	3	2	2	4	4	4	0	0	0	5	5	4
37	3	2	1	-22	-30	-44	-44	-30	-22	30.66666667	26.66666667	23	23	26.66666667	30.66666667	5.833333333	5.666666667	6.142857143	6	20	50	15	55	55	55	0	0	0	5	0	10	30	5	5	5	5	5	4	2	1	5	5	5	0	0	0	2	3	2
[truncated: 24 more columns]
